# Supplementary material for: Exploring the Cultivable Ectocarpus Microbiome
Source: Front Microbiol. 2017 Dec 11;8:2456. doi: 10.3389/fmicb.2017.02456 (PMC5732352; doi:10.3389/fmicb.2017.02456)
Supplement: TABLE S2 — Antibiotics used to reduce the abundance of Halomonas sp. [file Table_2.XLSX]

## Sheet: Supp. table 2
Supplementary Table 2: Antibiotics used to reduce the abundance of Halomonas sp.
Antibiotic used	Concentration (disc) in µg	Concentration for liquid in µg/ml	Activity spectrum antibiotic	Active against Halomonas?
Ampicillin (Amp)	10	50	Broad, G+ (G-)	YES
Chloramphenicol (Chl)	30	5	Broad, G+, G-, bacteriostatic	YES
Ciprofloxacin (Cip)	5	50	Broad, G+, G-	YES
Erythromycin (Ery)	15	50	Broad, G+, G-bacteriostatic	YES
Kanamycin (Kam)	30	50	Broad, G-	YES
Penicillin (Pen)	10	50	Broad, G+	YES
Polymyxin B (PxB)	50	200	Narrow, G-	NO
Rifampicin (Ram)	30	50	Broad, G+, G-	YES
Tetracycline (Tet)	30	na	Broad, G+, G- Bacteriostatic	YES
Streptomycin (Strep)	10	25	Broad, G+, G-	YES
Mix of the 10 above mentioned antibiotics	see above	na	see above	YES
Neomycin (Neo)	na	100	G-	na
Mix of Pen, Strep, Chl	see above	50 + 25 + 5	see above	na
Mix of Ram, Pen, Neo	see above	100 + 100 + 100	see above	na
Mix of Pen, Strep, Neo	see above	100 + 25 + 100	see above	na
