# Supplementary material for: Exploring the Cultivable Ectocarpus Microbiome
Source: Front Microbiol. 2017 Dec 11;8:2456. doi: 10.3389/fmicb.2017.02456 (PMC5732352; doi:10.3389/fmicb.2017.02456)
Supplement: TABLE S3 — Number of bacterial isolates obtained per experimental treatment. [file Table_3.XLSX]

## Sheet: Count table
					Time of experiment	11/2013-12/2014	11/2013-12/2014	11/2013-12/2014	11/2013-12/2014	11/2013-12/2014	11/2013-12/2014	11/2013-12/2014	11/2013-12/2014	11/2013-12/2014	11/2013-12/2014	11/2013-12/2014	11/2013-12/2014	11/2013-12/2014	11/2013-12/2014	11/2013-12/2014	11/2013-12/2014	8/2015-3/2016	8/2015-3/2016	8/2015-3/2016	8/2015-3/2016	8/2015-3/2016	8/2015-3/2016	8/2015-3/2016	8/2015-3/2016	8/2015-3/2016	8/2015-3/2016	8/2015-3/2016	8/2015-3/2016	8/2015-3/2016	8/2015-3/2016	8/2015-3/2016	8/2015-3/2016	8/2015-3/2016	8/2015-3/2016	8/2015-3/2016	8/2015-3/2016	8/2015-3/2016	8/2015-3/2016	8/2015-3/2016	8/2015-3/2016	8/2015-3/2016	8/2015-3/2016	8/2015-3/2016	8/2015-3/2016
					Cultivation method	DP	DP	DP	DP	DP	DP	DP	DP	DP	DP	DP	DP	DP	DP	DP	DP	DP	DP	DP	DP	DP	DP	DP	DP	DP	DP	DP	DP	DP	DP	DP	DP	DP	DP	DP	DP	DP	DP	DP	DP	DP	DP	DP	DP
					Inoculation used	FF	FF	FF	FF	FF	FF	FF	FF	FF	FF	FF	FF	FF	FF	FF	FF	RF	RF	RF	RF	RF	RF	RF	RF	RF	RF	RF	RF	RF	RF	RF	RF	RF	RF	RF	RF	RF	RF	RF	RF	RF	RF	RF	RF
					Pre-treatment	none	none	none	none	none	none	none	none	none	none	none	none	none	none	none	none	AB discs	AB discs	AB discs	AB discs	AB discs	AB discs	AB discs	AB discs	AB discs	AB discs	AB discs	AB discs	AB discs	AB discs	AB discs	AB discs	AB discs	AB discs	AB liq.	AB liq.	AB liq.	AB liq.	AB liq.	AB liq.	AB liq.	AB liq.	AB liq.	AB liq.
																						amp.	amp.	chl.	chl.	cip	cip	ery.	ery.	kan	kan	pen.	pen.	rif.	rif.	strep.	tet.	tet.	mix10	ery.	pen.	chl.	chl.	cip	ery.	ery.	ery.	kan.	kan(25)
					sample origin (alga was growing in DNSW or SW)	DNSW	DNSW	DNSW	DNSW	DNSW	DNSW	DNSW	DNSW	DNSW	DNSW	NSW	DNSW	NSW	DNSW	DNSW	DNSW	DNSW	DNSW	DNSW	DNSW	DNSW	DNSW	DNSW	DNSW	DNSW	DNSW	DNSW	DNSW	DNSW	DNSW	DNSW	DNSW	DNSW	NSW	DNSW	DNSW	NSW	NSW	DNSW	DNSW	DNSW	NSW	DNSW	DNSW
					Type of inocculation (Medium, Tissue, or Protoplast extract)	tissue	tissue	tissue	tissue	tissue	tissue	tissue	tissue	tissue	tissue	tissue	tissue	tissue	tissue	tissue	protoplast	tissue	medium	medium	tissue	tissue	medium	medium	tissue	tissue	medium	medium	tissue	tissue	medium	medium	tissue	medium	medium	medium	medium	medium	tissue	medium	medium	medium	medium	tissue	medium
					Bacterial growth medium (liquid intermediate)	NA	NA	NA	NA	NA	NA	NA	NA	NA	NA	NA	NA	NA	LB	ZOB	NA	NA	NA	NA	NA	NA	NA	NA	NA	NA	NA	NA	NA	NA	NA	NA	NA	NA	NA	NA	NA	NA	NA	NA	NA	NA	NA	NA	NA
					Bacterial growth medium (agar)	PYG	LB	ZOB	ZOB-DNSW	ECM	PYG-Mannitol	R2A	R2A	R2A	R2A	R2A	R2A-NSW	R2A-NSW	R2A	R2A-NSW	R2A	R2A --> ZOB-DNSW	R2A --> ZOB-DNSW	R2A --> ZOB-DNSW	R2A --> ZOB-DNSW	R2A --> ZOB-DNSW	R2A --> ZOB-DNSW	R2A --> ZOB-DNSW	R2A --> ZOB-DNSW	R2A --> ZOB-DNSW	R2A --> ZOB-DNSW	R2A --> ZOB-DNSW	R2A --> ZOB-DNSW	R2A --> ZOB-DNSW	R2A --> ZOB-DNSW	R2A --> ZOB-DNSW	R2A --> ZOB-DNSW	R2A --> ZOB-DNSW	ZOB	R2A	R2A	R2A	R2A --> ZOB	R2A	R2A	R2A --> ZOB	R2A --> ZOB	R2A --> ZOB-DNSW	R2A --> ZOB-DNSW
					Temperature of incubation -->	RT	RT	RT	RT	RT	RT	RT	4°C	30°C	13°C	RT	RT	RT	RT	RT	RT	RT	RT	RT	RT	RT	RT	RT	RT	RT	RT	RT	RT	RT	RT	RT	RT	RT	RT	RT	RT	RT	RT	RT	RT	RT	RT	RT	RT
Phylum	Class	Order	Family	Genus	Strain
Actinobacteria	Actinobacteria	Micrococcales	Microbacteriaceae	Microcella	EC-HK412	0	0	0	0	0	0	0	0	0	0	0	0	0	0	0	0	0	0	0	0	0	0	0	0	0	0	0	0	0	0	0	0	0	0	0	0	0	0	0	0	0	0	0	0
Actinobacteria	Actinobacteria	Micrococcales	Microbacteriaceae	Plantibacter	EC-SD383	0	0	0	0	0	0	0	0	0	0	0	0	0	0	0	1	0	0	0	0	0	0	0	0	0	0	0	0	0	0	0	0	0	0	0	0	0	0	0	0	0	0	0	0
Actinobacteria	Actinobacteria	Micrococcales	Micrococcaceae	Citricoccus	EC-SDK5	0	0	0	0	0	0	0	0	0	1	0	0	0	0	0	0	0	0	0	0	0	0	0	0	0	0	0	0	0	0	0	0	0	0	0	0	0	0	0	0	0	0	0	0
Actinobacteria	Actinobacteria	Micrococcales	Micrococcaceae	Micrococcus	EC-HK80	0	0	0	0	0	0	1	0	0	0	0	0	0	0	0	0	0	0	0	0	0	0	0	0	0	0	0	0	0	0	0	0	0	0	0	0	0	0	0	0	0	0	0	0
Actinobacteria	Actinobacteria	Propionibacteriales	Nocardioidaceae	Nocardioides	EC-SDAX2B	0	0	0	0	0	0	0	0	0	0	0	0	0	0	0	0	0	0	0	0	0	0	0	0	0	0	0	0	0	0	0	0	0	1	0	0	0	0	0	0	0	0	0	0
Bacteroidetes	Cytophagia	Cytophagales	Cytophagaceae	Marinoscillum	EC-HK380	0	0	0	0	0	0	0	0	0	0	0	0	0	0	0	0	0	0	0	0	0	0	0	0	0	0	0	0	0	0	0	0	0	0	0	0	0	0	0	0	0	0	0	0
Bacteroidetes	Cytophagia	Cytophagales	Flammeovirgaceae	Imperialibacter	EC-SDR9	0	0	0	0	0	0	0	0	0	0	0	0	0	0	0	2	0	0	0	0	0	0	0	0	0	0	0	0	0	0	0	0	0	0	0	0	0	0	0	0	0	0	0	0
Bacteroidetes	Flavobacteria	Flavobacteriales	Flavobacteriaceae		EC-HK348	0	0	0	0	0	0	0	0	0	0	0	0	0	0	0	0	0	0	0	0	0	0	0	0	0	0	0	0	0	0	0	0	0	1	0	0	0	0	0	0	0	0	0	0
Bacteroidetes	Flavobacteria	Flavobacteriales	Flavobacteriaceae		EC-HK350	0	0	0	0	0	0	0	0	0	0	0	0	0	0	0	0	0	0	0	0	0	0	0	0	0	0	0	0	0	0	0	0	0	1	0	0	0	0	0	0	0	0	0	0
Bacteroidetes	Flavobacteria	Flavobacteriales	Flavobacteriaceae	Maribacter	EC-HK151	0	0	0	1	0	0	0	0	0	0	0	0	0	0	0	0	0	0	0	0	0	0	0	0	0	0	0	0	0	0	0	0	0	0	0	0	0	0	0	0	0	0	0	0
Firmicutes	Bacilli	Bacillales	Bacilliaceae	Bacillus	EC-HK29B	0	0	0	0	0	0	0	0	0	0	0	0	0	0	0	0	0	0	0	1	0	0	0	0	0	0	0	0	0	0	0	0	0	1	0	0	0	0	0	0	0	0	0	0
Firmicutes	Bacilli	Bacillales	Bacilliaceae	Bacillus	EC-HK123	0	0	0	0	0	0	0	0	0	0	0	0	0	0	0	0	0	0	0	1	0	0	0	0	0	0	0	0	0	0	0	0	0	0	0	0	0	0	0	0	0	0	0	0
Firmicutes	Bacilli	Bacillales	Bacilliaceae	Bacillus	EC-HK5A	0	0	0	0	0	0	0	0	0	0	0	0	0	0	0	0	0	0	0	0	0	0	0	0	0	0	0	0	1	0	0	0	0	0	0	0	0	0	0	0	0	0	0	0
Firmicutes	Bacilli	Bacillales	Bacilliaceae	Bacillus	EC-HK71	0	0	0	0	0	0	0	0	0	0	0	0	0	0	0	0	0	0	0	0	0	0	0	0	0	0	0	0	0	0	0	0	0	0	0	1	0	0	0	0	0	0	0	0
Firmicutes	Bacilli	Bacillales	Bacilliaceae	Bacillus	EC-HK125	0	0	0	0	0	0	0	0	0	0	0	0	0	0	0	0	0	0	0	0	0	0	0	0	0	0	0	0	0	0	0	0	1	0	0	0	0	0	0	0	0	0	0	0
Firmicutes	Bacilli	Bacillales	Bacilliaceae	Bacillus	EC-HK373	0	0	0	0	0	0	0	0	0	0	0	0	0	0	0	0	0	0	0	0	0	0	0	0	0	0	0	0	0	0	0	0	0	0	0	0	0	0	0	0	0	0	0	0
Firmicutes	Bacilli	Bacillales	Bacilliaceae	Bacillus	EC-HK417	0	0	0	0	0	0	0	0	0	0	0	0	0	0	0	0	0	0	0	0	0	0	0	0	0	0	0	0	0	0	0	0	0	1	0	0	0	0	0	0	0	0	0	0
Firmicutes	Bacilli	Bacillales	Bacilliaceae	Bacillus	EC-HK07	0	0	0	0	0	0	0	0	0	0	0	0	0	0	0	0	0	0	0	0	0	0	0	0	0	0	0	0	0	0	0	0	0	0	0	0	0	0	0	0	0	0	0	0
Firmicutes	Bacilli	Bacillales	Paenibacillaceae	Paenibacillus	EC-HK408	0	0	0	0	0	0	0	0	0	0	0	0	0	0	0	0	0	0	0	0	0	0	0	0	0	0	0	0	0	0	0	0	0	1	0	0	0	0	0	0	0	0	0	0
Firmicutes	Bacilli	Bacillales	Staphylococcaceae	Staphylococcus	EC-SD365S	0	0	0	0	0	0	0	0	3	0	0	0	0	0	0	0	0	0	0	0	0	0	0	0	0	0	0	0	0	0	0	0	0	0	0	0	0	0	0	0	0	0	0	0
Proteobacteria	Alphaproteobacteria	Caulobacterales	Caulobacteraceae	Brevundimonas	EC-HK390	0	0	0	0	0	0	0	0	0	0	0	0	0	0	0	0	0	0	0	0	0	0	0	0	0	0	0	0	0	0	0	0	0	0	0	0	0	0	0	0	0	0	0	0
Proteobacteria	Alphaproteobacteria	Rhizobiales	Bradyrhizobaceae	Bosea	EC-HK365B	0	0	0	0	0	0	0	0	0	0	0	0	0	0	0	0	1	0	1	0	2	1	1	0	2	1	1	0	1	5	1	1	1	0	0	0	0	0	1	1	0	0	1	1
Proteobacteria	Alphaproteobacteria	Rhizobiales	Phyllobacteriaceae	Ahrensia	EC-HK379	0	0	0	0	0	0	0	0	0	0	0	0	0	0	0	0	0	0	0	0	0	0	0	0	0	0	0	0	0	0	0	0	0	0	0	0	0	0	0	0	0	0	0	0
Proteobacteria	Alphaproteobacteria	Rhizobiales	Phyllobacteriaceae	Hoeflea	EC-HK425	0	0	0	0	0	0	0	0	0	0	0	0	0	0	0	0	0	0	0	0	0	0	0	0	0	0	0	0	0	0	0	0	0	0	0	0	0	0	0	0	0	0	0	0
Proteobacteria	Alphaproteobacteria	Rhizobiales	Rhizobiaceae	Rhizobium	EC-SD404	0	0	0	0	0	0	0	0	0	0	0	0	0	0	0	0	0	0	0	0	0	0	0	0	0	0	0	0	0	0	0	0	0	1	0	0	0	0	0	0	0	0	0	0
Proteobacteria	Alphaproteobacteria	Rhizobiales	Stappia_f	Stappia	EC-SDL3N	0	0	0	0	0	0	0	0	0	0	1	0	0	0	0	0	0	0	0	0	0	0	0	0	0	0	0	0	0	0	0	0	0	0	0	0	0	0	0	0	0	0	0	0
Proteobacteria	Alphaproteobacteria	Rhodobacterales	Hyphomonadaceae	Hyphomonas	EC-HK378	0	0	0	0	0	0	2	0	1	5	0	0	0	0	1	0	0	0	0	0	0	0	0	0	0	0	0	0	0	0	0	0	0	2	0	0	0	0	0	0	0	0	0	0
Proteobacteria	Alphaproteobacteria	Rhodobacterales	Hyphomonadaceae	Oceanicaulis	EC-HK350A	0	0	0	0	0	0	0	0	0	0	0	0	0	0	0	0	0	0	0	0	0	0	0	0	0	0	0	0	0	0	0	0	0	1	0	0	0	0	0	0	0	0	0	0
Proteobacteria	Alphaproteobacteria	Rhodobacterales	Rhodobacteraceae	Paracoccus	EC-HK362	0	0	0	0	0	0	0	0	0	0	0	0	0	0	0	0	0	0	0	0	0	0	0	0	0	0	0	1	0	0	0	0	1	0	0	0	0	0	0	0	0	0	0	0
Proteobacteria	Alphaproteobacteria	Rhodobacterales	Rhodobacteraceae	Roseovarius	EC-HK134	0	0	0	0	0	0	0	0	0	0	0	0	0	0	0	0	0	0	0	0	0	0	0	0	0	0	0	0	0	0	0	0	0	0	0	0	0	0	0	0	0	0	0	0
Proteobacteria	Alphaproteobacteria	Rhodobacterales	Rhodobacteraceae	Roseovarius	EC-SD190	0	0	0	0	0	0	0	0	0	0	1	0	0	0	0	0	0	0	0	0	0	0	0	0	0	0	0	0	0	0	0	0	0	0	0	0	0	0	0	0	0	0	0	0
Proteobacteria	Alphaproteobacteria	Sphingomonadales	Erythrobacteraceae	Erythrobacter	EC-HK427	0	0	0	0	0	0	0	0	0	0	0	0	0	0	0	0	0	0	0	0	0	0	0	0	0	0	0	0	0	0	0	0	0	0	0	0	0	0	0	0	0	0	0	0
Proteobacteria	Alphaproteobacteria	Sphingomonadales	Sphingomonadaceae	Sphingomonas	EC-HK361	0	0	0	0	0	0	0	0	0	0	0	0	0	0	0	0	0	1	0	0	0	0	0	0	0	0	0	0	0	0	0	0	0	0	1	0	0	0	0	0	0	0	0	0
Proteobacteria	Alphaproteobacteria	Sphingomonadales	Sphingomonadaceae	Sphingomonas	EC-SD391	0	0	0	0	0	0	0	0	0	0	0	0	0	0	0	1	0	0	0	0	0	0	0	0	0	0	0	0	0	0	0	0	0	0	0	0	0	0	0	0	0	0	0	0
Proteobacteria	Alphaproteobacteria	Sphingomonadales	Sphingomonadaceae	Sphingomonas	EC-SD409	0	0	0	0	0	0	0	0	0	0	0	0	0	0	0	0	0	0	0	0	0	0	0	0	0	0	0	0	0	0	0	0	0	2	0	0	0	0	0	0	0	0	0	0
Proteobacteria	Alphaproteobacteria	Sphingomonadales	Sphingomonadaceae	Sphingorhabdus	EC-HK415	0	0	0	0	0	0	4	2	1	1	0	0	0	1	1	1	0	0	0	0	0	0	0	0	0	0	0	0	0	0	0	0	0	0	0	0	1	0	0	0	0	0	0	0
Proteobacteria	Betaproteobacteria	Burkholderiales	Limnobacter_f	Limnobacter	EC-HK119	0	0	0	0	0	0	0	0	0	0	0	0	0	0	0	0	0	0	0	0	0	0	0	0	0	0	0	0	0	0	0	0	0	0	0	0	0	0	0	0	1	0	0	0
Proteobacteria	Betaproteobacteria	Burkholderiales	Limnobacter_f	Limnobacter	EC-HK130	0	0	0	0	0	0	0	0	0	0	0	0	0	0	0	0	0	0	0	0	0	0	0	0	0	0	0	0	0	0	0	0	0	0	0	0	0	0	0	0	0	0	0	0
Proteobacteria	Betaproteobacteria	Burkholderiales	Oxalobacteraceae	Undibacterium	EC-HK046	0	0	0	0	0	0	3	0	0	0	0	0	0	0	2	1	0	0	0	0	0	0	0	0	0	0	0	0	0	0	0	0	1	0	0	0	0	0	0	0	0	0	0	0
Proteobacteria	Gammaproteobacteria	Enterobacterales	Erwiniaceae	Pantoea	EC-SD406	0	0	0	0	0	0	1	0	0	0	0	0	0	0	0	0	0	0	0	0	0	0	0	0	0	0	0	0	0	0	0	0	0	0	0	0	0	0	0	0	0	0	0	0
Proteobacteria	Gammaproteobacteria	Xanthomonadales	Xanthomonadaceae	Stenotrophomonas	EC-HK413	0	0	0	0	0	0	0	0	0	0	0	0	0	0	0	0	0	0	0	0	0	0	0	0	0	0	0	0	0	0	0	0	0	0	0	0	0	0	0	0	0	0	0	0
Proteobacteria	Gammaproteobacteria	Alteromonadales	Alteromonadaceae	Alteromonas	EC-HK366	0	0	0	0	0	0	0	0	0	0	0	0	0	0	0	0	0	0	0	0	0	0	0	0	0	0	0	0	0	0	0	0	0	1	0	0	0	0	0	0	0	0	0	0
Proteobacteria	Gammaproteobacteria	Alteromonadales	Alteromonadaceae	Marinobacter	EC-HK377	0	0	0	0	0	0	0	0	0	0	0	3	1	0	0	0	0	0	0	0	0	0	0	0	0	0	0	0	0	0	0	0	0	0	0	0	0	0	0	0	0	0	0	0
Proteobacteria	Gammaproteobacteria	Oceanospirillales	Halomonadaceae	Halomonas	EC-HK369	7	8	8	5	1	8	4	5	3	2	1	0	1	0	0	2	0	0	0	0	0	0	0	0	0	0	0	0	0	0	0	0	0	0	0	0	1	1	0	0	0	3	0	0
Proteobacteria	Gammaproteobacteria	Pseudomonadales	Moraxellaceae	Moraxella	EC-SD400	0	0	0	0	0	0	0	0	0	0	0	0	0	0	0	0	0	0	0	0	0	0	0	0	0	0	0	0	0	0	0	0	0	1	0	0	0	0	0	0	0	0	0	0
Proteobacteria	Gammaproteobacteria	Pseudomonadales	Moraxellaceae	Moraxella	EC-HK17A	0	0	0	0	0	0	0	0	0	0	0	0	0	0	0	0	0	0	0	0	0	0	0	1	0	0	0	0	0	0	0	0	0	0	0	0	0	0	0	0	0	0	0	0
					Total isolates / experimental treatment -->	7	8	8	6	1	8	15	7	8	9	3	3	2	1	4	8	1	1	1	2	2	1	1	1	2	1	1	1	2	5	1	1	4	14	1	1	2	1	1	1	1	3	1	1
[truncated: 51 more columns]

## Sheet: Sequences and Blast hits
Strain	NCBI nr closest match	%ID	Sequence
EC-HK412	Chryseoglobus frigidaquae strain NJES-20 16S ribosomal RNA gene, partial sequence	0.99	ATGAAGCCGGAGCTTGCTCTGGTGGATTAGTGGCGAACGGGTGAGTAACACGTGAGTAACCTGCCCCTGACTCTGGGATAAGCGTTGGAAACGACGTCTAATACCGGATACGAGCTGCGATCGCATGATCAGCAGCTGGAAAGAATTTCGGTCTGGGATGGACTCGCGGCCTATCAGCTAGTTGGTGAGGTAACGGCCCACCAAGGCGACGACGGGTAGCCGGCCTGAGAGGGTGACCGGCCACACTGGGACTGAGACACGGCCCAGACTCCTACGGGAGGCAGCAGTGGGGAATATTGCACAATGGGCGCAAGCCTGATGCAGCAACGCCGCGTGAGGGACGACGGCCTTCGGGTTGTAAACCTCTTTTAGCAGGGAAGAAGCGAAAGTGACGGTACC…
EC-SD383	Plantibacter sp. 736G148 16S ribosomal RNA gene, partial sequence	1	CGATGAAGCCCAGCTTGCTGGGTGGATTAGTGGCGAACGGGTGAGTAACACGTGAGTAACCTGCCCTTGACTCTGGGATAAGCGTTGGAAACGACGTCTAATACCGGATACGAGCTTCCACCGCATGGTGAGTTGCTGGAAAGAATTTTGGTCAAGGATGGACTCGCGGCCTATCAGCTTGTTGGTGAGGTAATGGCTCACCAAGGCGACGACGGGTAGCCGGCCTGAGAGGGTGACCGGCCACACTGGGACTGAGACACGGCCCAGACTCCTACGGGAGGCAGCAGTGGGGAATATTGCACAATGGGCGAAAGCCTGATGCAGCAACGCCGCGTGAGGGACGACGGCCTTCGGGTTGTAAACCTCTTTTAGCAGGGAAGAAGCGAAAGTGACGGTACC…
EC-SDK5	Micrococcus sp. m8-55 16S ribosomal RNA gene, partial sequence	1	TGAAGCTCCAGCTTGCTGGGGTGGATGAGTGGCGAACGGGTGAGTAACACGTGAGTAACCTTCCCTTGACTCTGGGATAAGCCCGGGAAACTGGGTCTAATACCGGATATGACCTCCTGTCGCATGGTGGGGGGTGGAAAGATTTATCGGTCTTGGATGGACTCGCGGCCTATCAGCTTGTTGGTGAGGTAATGGCTCACCAAGGCGACGACGGGTAGCCGGCCTGAGAGGGTGACCGGCCACACTGGGACTGAGACACGGCCCAGACTCCTACGGGAGGCAGCAGTGGGGAATATTGCACAATGGGCGCAAGCCTGATGCAGCGACGCCGCGTGAGGGATGACGGCCTTCGGGTTGTAAACCTCTTTCAGTAGGGAAGAAGCCTTCGGGTGACGGTAC…
EC-HK80	Micrococcus sp. strain D-62 16S ribosomal RNA gene, partial sequence	1	GATGAAGCCCAGCTTGCTGGGTGGATTAGTGGCGAACGGGTGAGTAACACGTGAGTAACCTGCCCTTAACTCTGGGATAAGCCTGGGAAACTGGGTCTAATACCGGATAGGAGCGTCCACCGCATGGTGGGTGTTGGAAAGATTTATCGGTTTTGGATGGACTCGCGGCCTATCAGCTTGTTGGTGAGGTAATGGCTCACCAAGGCGACGACGGGTAGCCGGCCTGAGAGGGTGACCGGCCACACTGGGACTGAGACACGGCCCAGACTCCTACGGGAGGCAGCAGTGGGGAATATTGCACAATGGGCGCAAGCCTGATGCAGCGACGCCGCGTGAGGGATGACGGCCTTCGGGTTGTAAACCTCTTTCAGTAGGGAAGAAGCGAAAGTGACGGTACCT…
EC-SDAX2B	Nocardioides sp. 16S rRNA gene	0.98	TGCAGTCGAGCGGTAGGCCCTTTCGGGGGTACACGAGCGGCGAACGGGTGAGTAACACGTGAGTAATCTGCCCTCCACTTTGGGATAAGCCTCGGAAACGGGGTCTAATACCGGATATGAGCATTCCACGCATGTGGTTTGTTGGAAAGTTTTTCGGTGGGGGATGTGCTCGCGGCCTATCAGCTTGTTGGTGGGGTAATGGCCTACCAAGGCTTCGACGGGTAGCCGGCCTGAGAGGGTGACCGGCCACACTGGGACTGAGACACGGCCCAGACTCCTACGGGAGGCAGCAGTGGGGAATATTGGACAATGGGCGGAAGCCTGATCCAGCAACGCCGCGTGAGGGATGACGGCCTTCGGGTTGTAAACCTCTTTCACCTCCGACGAAGCGAAAGTGAC…
EC-HK380	Marinoscillum luteum strain SJP7 16S ribosomal RNA gene, partial sequence	1	GGGGCAGCACGATCTTCGGATTGGTGGCGACCGGCGCACGGGTGCGTAACGCGTATGCAACTTACCCATTACTGGGGGATAGCCCGGGGAAACTCGGATTAATACCCCATAGTACCATTTGATGGCATCTGAAGATGGTTAAAGATTTATTGGTAATGGATGGGCATGCGTCTGATTAGTTAGTTGGTGAGGTAACGGCTCACCAAGACGATGATCAGTAGGGGGTCTGAGAGGATGATCCCCCACACTGGTACTGAGATACGGACCAGACTCCTACGGGAGGCAGCAGTAGGGAATATTGGTCAATGGGCGAGAGCCTGAACCAGCCATGCCGCGTGCAGGATGACGGCCTTCTGGGTTGTAAACTGCTTTTCTACAGGAAGAAAAAGCCCTTGCGAG…
EC-SDR9	Imperialibacter roseus strain P4 16S ribosomal RNA, partial sequence	0.99	GTCGAGGGGTATATTTCTTTCGGGAGATAGAGACCGGCGCACGGGTGCGTAACACGTATGCAACCTGGCCACTACTGGGGGATAGCCCGGGGAAACTCGGATTAATACCCCATAACACAATGGAATCGCATGGTTTTATTGTTAAAGATTTATCGGTAGTGGATGGGCATGCGTCCGATTAGCTAGTTGGCAGTGTAACGGACTACCAAGGCGACGATCGGTAGGGGGTCTGAGAGGATGATCCCCCACACTGGTACTGAGATACGGACCAGACTCCTACGGGAGGCAGCAGTAGGGAATATTGGGCAATGGAGGCAACTCTGACCCAGCCATGCCGCGTGCAGGAAGACGGCCTTCTGGGTTGTAAACTGCTTTTATCAGGGAAGAAAACGCTCCTGC…
EC-HK348	Mucus bacterium 37 16S ribosomal RNA gene, partial sequence	0.96	TGCAGTCGAGGGGCAGCATTTCCAGCTTGCTGGGAGATGGCGACCGGCGCACGGGTGCGCAACGCGTATGGAACCTGCCCGCTGCAGGGGAATAGCCCGGGGAAACCCGGATTAATGCCCCGTAGAACCCTTTCGCGGCATCGCGAAATGGTTATAGCCTACGGGCGGCGGCGGATGGCCATGCGTACCATTAGCTTGTTGGTGGGGGTAACGGGCCCACCAATGCTACGATGGTTAGGGGCCCTGAGAGGGGGATCCCCCACACTGGTACTGAGACACGGACCAGACTCCTACGGGAGGCAGCAGTGAGGAATATTGGACAATGGGCGGGAGCCTGATCCAGCCATGCCGCGTGCGGGAAGACGGCCCTACGGGTCGTAAACCGCTTTTGTACGGGAA…
EC-HK350	Marine bacterium HC-15 16S ribosomal RNA gene, partial sequence	0.95	TGCAGTCGAGGGGTACATTTGTGCTTGCACAAGATGACGACCGGCGCACGGGTGCGGAACGCGTATGGAACCTGCCCCTGTCAGGGGAATAGCCCAGAGAAATTTGGATTAATGCCCCATGGTACCACAAGGACACATGTTTTTGTGGTTAAAGATTTATCGGACAGGGATGGCCATGCGTACCATTAGTTAGTTGGTAAGGTAACGGCTTACCAAGGCAGCGATGGTTAGGGGCCCTGAGAGGGGGATCCCCCACACTGGTACTGAGACACGGACCAGACTCCTACGGGAGGCAGCAGTGAGGAATATTGGACAATGGAGGAGACTCTGATCCAGCCATGCCGCGTGCAGGATGACTGCCCTATGGGTTGTAAACTGCTTTTATACGGGAAGAAACGC…
EC-HK151	Maribacter forsetii strain M125SB151Ax 16S ribosomal RNA gene, partial sequence	1	CCCGGCATCGGGATACGGTTAAAGCCTTCGGGCGGTACAAGATGGCCATGCGTCCCATTAGCTAGTTGGTAAGGTAACGGCTTACCAAGGCTACGATGGGTAGGGGCCCTGAGAGGGGGATCCCCCACACTGGTA
EC-HK29B	Bacillus sp. MB83 gene for 16S ribosomal RNA, partial sequence	1	GGATGTTAGCGGCGGACGGGTGAGTAACACGTGGGTAACCTGCCTGTAAGACTGGGATAACTCCGGGAAACCGGAGCTAATACCGGATAGTTCCTTGAACCGCATGGTTCAAGGATGAAAGACGGTTTCGGCTGTCACTTACAGATGGACCCGCGGCGCATTAGCTAGTTGGTGAGGTAACGGCTCACCAAGGCGACGATGCGTAGCCGACCTGAGAGGGTGATCGGCCACACTGGGACTGAGACACGGCCCAGACTCCTACGGGAGGCAGCAGTAGGGAATCTTCCGCAATGGACGAAAGTCTGACGGAGCAACGCCGCGTGAGTGATGAAGGTTTTCGGATCGTAAAGCTCTGTTGTTAGGGAAGAACAAGTGCAAGAGTAACTGCTTGCACCTTGA…
EC-HK123	Bacillus megaterium strain SAkc-19 16S ribosomal RNA gene, partial sequence	1	CTGATTAGAAGCTTGCTTCTATGACGTTAGCGGCGGACGGGTGAGTAACACGTGGGCAACCTGCCTGTAAGACTGGGATAACTTCGGGAAACCGAAGCTAATACCGGATAGGATCTTCTCCTTCATGGGAGATGATTGAAAGATGGTTTCGGCTATCACTTACAGATGGGCCCGCGGTGCATTAGCTAGTTGGTGAGGTAACGGCTCACCAAGGCCACGATGCATAGCCGACCTGAGAGGGTGATCGGCCACACTGGGACTGAGACACGGCCCAGACTCCTACGGGAGGCAGCAGTAGGGAATCTTCCGCAATGGACGAAAGTCTGACGGAGCAACGCCGCGTGAGTGATGAAGGCTTTCGGGTCGTAAAACTCTGTTGTTAGGGAAGAACAAGTACAA…
EC-HK5A	Bacillus idriensis strain ASH12 16S ribosomal RNA gene, partial sequence	1	ACACGTGGGCAACCTGCCTGTAAGACTGGGATAACTCCGGGAAACCGGAGCTAATACCGGATAGTATCTTGAACCGCATGGTTCAAGTTGGAAAGACGGTTTCGGCTGTCACTTACAGATGGGCCCGCGGCGCATTAGCTAGTTGGTGAGGTAATGGCTCACCAAGGCAACGATGCGTAGCCGACCTGAGAGGGTGATCGGCCACACTGGGACTGAGACACGGCCCAGACTCCTACGGGAGGCAGCAGTAGGGAATCTTCCGCAATGGACGAAAGTCTGACGGAGCAACGCCGCGTGAGTGATGAAGGTTTTCGGATCGTAAAACTCTGTTGTTAGGGAAGAACAAGTGCGAGAGTAACTGCTCGCACCTTGACGGTACCTAACCAGAAAGCCACGGCT…
EC-HK71	Bacillus mycoides strain Gnyt1, complete genome	1	ATGGATTAAGAGCTTGCTCTTATGAAGTTAGCGGCGGACGGGTGAGTAACACGTGGGTAACCTACCCATAAGACTGGGATAACTCCGGGAAACCGGGGCTAATACCGGATAATATTTTGAACTGCATAGTTCGAAATTGAAAGGCGGCTTCGGCTGTCACTTATGGATGGACCCGCGTCGCATTAGCTAGTTGGTGAGGTAACGGCTCACCAAGGCGACGATGCGTAGCCGACCTGAGAGGGTGATCGGCCACACTGGGACTGAGACACGGCCCAGACTCCTACGGGAGGCAGCAGTAGGGAATCTTCCGCAATGGACGAAAGTCTGACGGAGCAACGCCGCGTGAGTGATGAAGGCTTTCGGGTCGTAAAACTCTGTTGTTAGGGAAGAACAAGTGCT…
EC-HK125	Bacillus thuringiensis strain 130YG3 16S ribosomal RNA gene, partial sequence	1	GAGAGCTTGCTCTCAAGAAGTTAGCGGCGGACGGGTGAGTAACACGTGGGTAACCTGCCCATAAGACTGGGATAACTCCGGGAAACCGGGGCTAATACCGGATAACATTTTGAACTGCATGGTTCGAAATTGAAAGGCGGCTTCGGCTGTCACTTATGGATGGACCCGCGTCGCATTAGCTAGTTGGTGAGGTAACGGCTCACCAAGGCAACGATGCGTAGCCGACCTGAGAGGGTGATCGGCCACACTGGGACTGAGACACGGCCCAGACTCCTACGGGAGGCAGCAGTAGGGAATCTTCCGCAATGGACGAAAGTCTGACGGAGCAACGCCGCGTGAGTGATGAAGGCTTTCGGGTCGTAAAACTCTGTTGTTAGGGAAGAACAAGTGCTAGTTGAA…
EC-HK373	Bacillus subtilis strain VNRM15 16S ribosomal RNA gene, partial sequence	1	GGGAGCTTGCTCCCTGATGTTAGCGGCGGACGGGTGAGTAACACGTGGGTAACCTGCCTGTAAGACTGGGATAACTCCGGGAAACCGGGGCTAATACCGGATGGTTGTTTGAACCGCATGGTTCAAACATAAAAGGTGGCTTCGGCTACCACTTACAGATGGACCCGCGGCGCATTAGCTAGTTGGTGAGGTAACGGCTCACCAAGGCAACGATGCGTAGCCGACCTGAGAGGGTGATCGGCCACACTGGGACTGAGACACGGCCCAGACTCCTACGGGAGGCAGCAGTAGGGAATCTTCCGCAATGGACGAAAGTCTGACGGAGCAACGCCGCGTGAGTGATGAAGGTTTTCGGATCGTAAAGCTCTGTTGTTAGGGAAGAACAAGTACCGTTCGAAT…
EC-HK417	Bacillus marisflavi partial 16S rRNA gene, isolate ARS23	1	ATCGATGGGAGCTTGCTCCCTGAGATCAGCGGCGGACGGGTGAGTAACACGTGGGTAACCTGCCTGTAAGACTGGGATAACTCCGGGAAACCGGGGCTAATACCGGATAACACCTACCCCCGCATGGGGGAAGGTTGAAAGGTGGCTTCGGCTATCACTTACAGATGGACCCGCGGCGCATTAGCTAGTTGGTGAGGTAATGGCTCACCAAGGCGACGATGCGTAGCCGACCTGAGAGGGTGATCGGCCACACTGGGACTGAGACACGGCCCAGACTCCTACGGGAGGCAGCAGTAGGGAATCTTCCGCAATGGACGAAAGTCTGACGGAGCAACGCCGCGTGAGTGAAGAAGGTTTTCGGATCGTAAAACTCTGTTGTTAGGGAAGAACAAGTGCCGT…
EC-HK07	Bacillus clausii strain m448b 16S ribosomal RNA gene, partial sequence	1	GCGGCGGACGGGTGAGTAACACGTGGGCAACCTGCCCCTTAGACTGGGATAACTCCGGGAAACCGGAGCTAATACCGGATAATCCCTTTCTCCACCTGGAGAGAGGGTGAAAGATGGCTTCGGCTATCACTAAGGGATGGGCCCGCGGCGCATTAGCTAGTTGGTAAGGTAACGGCTTACCAAGGCAACGATGCGTAGCCGACCTGAGAGGGTGATCGGCCACACTGGGACTGAGACACGGCCCAGACTCCTACGGGAGGCAGCAGTAGGGAATCTTCCGCAATGGACGAAAGTCTGACGGAGCAACGCCGCGTGAGTGAGGAAGGCCTTCGGGTCGTAAAGCTCTGTTGTGAGGGAAGAAGCGGTACCGTTCGAATAGGGCGGTACCTTGACGGTACC…
EC-HK408	Paenibacillus sp. E12 16S ribosomal RNA gene, partial sequence	1	TGCAGTCGAGCGGACTTGAAGAGAAGCTTGCTTCTCCGATGGTTAGCGGCGGACGGGTGAGTAACACGTAGGCAACCTGCCCTCAAGCTTGGGACAACTACCGGAAACGGTAGCTAATACCGAATAGTTGTTTTCTTCTCCTGAAGAAAACTGGAAAGACGGAGCAATCTGTCACTTGGGGATGGGCCTGCGGCGCATTAGCTAGTTGGTGGGGTAACGGCTCACCAAGGCGACGATGCGTAGCCGACCTGAGAGGGTGATCGGCCACACTGGGACTGAGACACGGCCCAGACTCCTACGGGAGGCAGCAGTAGGGAATCTTCCGCAATGGGCGAAAGCCTGACGGAGCAATGCCGCGTGAGTGATGAAGGTTTTCGGATCGTAAAGCTCTGTTGCCAG…
EC-SD365S	Staphylococcus epidermidis strain FL27 16S ribosomal RNA gene, partial sequence	1	GCAGTCGAGCGAACAGACGAGGAGCTTGCTCCTCTGACGTTAGCGGCGGACGGGTGAGTAACACGTGGATAACCTACCTATAAGACTGGGATAACTTCGGGAAACCGGAGCTAATACCGGATAATATATTGAACCGCATGGTTCAATAGTGAAAGACGGTTTTGCTGTCACTTATAGATGGATCCGCGCCGCATTAGCTAGTTGGTAAGGTAACGGCTTACCAAGGCAACGATGCGTAGCCGACCTGAGAGGGTGATCGGCCACACTGGAACTGAGACACGGTCCAGACTCCTACGGGAGGCAGCAGTAGGGAATCTTCCGCAATGGGCGAAAGCCTGACGGAGCAACGCCGCGTGAGTGATGAAGGTCTTCGGATCGTAAAACTCTGTTATTAGGGAA…
EC-HK390	Brevundimonas sp. strain R-10-17 16S ribosomal RNA gene, partial sequence	1	ACTCTTCGGAGTTAGTGGCGGACGGGTGAGTAACACGTGGGAACGTGCCTTTTGGTTCGGAATAACTCAGGGAAACTTGTGCTAATACCGAATGTGCCCTTCGGGGGAAAGATTTATCGCCATTAGAGCGGCCCGCGTCTGATTAGCTAGTTGGTGAGGTAAAGGCTCACCAAGGCGACGATCAGTAGCTGGTCTGAGAGGATGATCAGCCACATTGGGACTGAGACACGGCCCAAACTCCTACGGGAGGCAGCAGTGGGGAATCTTGCGCAATGGGCGAAAGCCTGACGCAGCCATGCCGCGTGAATGATGAAGGTCTTAGGATTGTAAAATTCTTTCACCGGGGACGATAATGACGGTACCCGGAGAAGAAGCCCCGGCTAACTTCGTGCCAGCAGC…
EC-HK365B	Bacterium strain GQ6 16S ribosomal RNA gene, partial sequence	1	GGCACTTCGGTGCTAGTGGCAGACGGGTGAGTAACACGTGGGAACGTACCTTTCGGTTCGGAATAATTCAGGGAAACTTGGACTAATACCGGATACGCCCTTCGGGGGAAAGATTTATCGCCGATAGATCGGCCCGCGTCTGATTAGCTAGTTGGTGAGGTAATGGCTCACCAAGGCGACGATCAGTAGCTGGTCTGAGAGGATGATCAGCCACATTGGGACTGAGACACGGCCCAAACTCCTACGGGAGGCAGCAGTGGGGAATATTGGACAATGGGCGCAAGCCTGATCCAGCCATGCCGCGTGAGTGATGAAGGCCTTAGGGTTGTAAAGCTCTTTTGTCCGGGAAGATAATGACTGTACCGGAAGAATAAGCCCCGGCTAACTTCGTGCCAGCAG…
EC-HK379	Ahrensia kielensis strain NF1 16S ribosomal RNA gene, partial sequence	0.99	GGTCTCTTCGGAGGCAGTGGCAGACGGGTGAGTAACGCGTGGGAATATACCTATCAGTACGGAACAACAGTTGGAAACGACTGCTAATACCGTATACGCCCTTTGGGGGAAAGATTTATTGCTGATAGATTAGCCCGCGTTAGATTAGCTAGTTGGTGGGGTAAAGGCCTACCAAGGCGACGATCTATAGCTGGTCTGAGAGGATGATCAGCCACACTGGGACTGAGACACGGCCCAGACTCCTACGGGAGGCAGCAGTGGGGAATATTGGACAATGGGCGAAAGCCTGATCCAGCCATGCCGCGTGTGTGATGAAGGCCTTAGGGTTGTAAAGCACTTTCAATGGTGAAGATAATGACGGTAACCATAGAAGAAGCCCCGGCTAACTTCGTGCCAGCA…
EC-HK425	Hoeflea sp. DG1486 16S ribosomal RNA gene, partial sequence	0.99	GTCGAGCGCCCCGCAGGGGAGCGGCAGACGGGTGAGTAACGCGTGGGAATCTACCCATCTCTACGGAATAACTCAGGGAAACTTGTGCTAATACCGTATACGCCCTTCGGGGGAAAGATTTATCGGAGATGGATGAGCCCGCGTTGGATTAGCTAGTTGGTGGGGTAAAGGCCTACCAAGGCGACGATCCATAGCTGGTCTGAGAGGATGATCAGCCACACTGGGACTGAGACACGGCCCAGACTCCTACGGGAGGCAGCAGTGGGGAATATTGGACAATGGGCGCAAGCCTGATCCAGCCATGCCGCGTGTGTGATGAAGGCCCTAGGGTTGTAAAGCACTTTCAACGGTGAAGATAATGACGGTAACCGTAGAAGAAGCCCCGGCTAACTTCGTGCC…
EC-SD404	Rhizobium sp. Y21 16S ribosomal RNA gene, partial sequence	0.99	GCAGTCGAGCGCCCCGCAAGGGGAGCGGCAGACGGGTGAGTAACGCGTGGGAACGTACCTTTTGCTACGGAATAGCTCTGGGAAACTGGAATTAATACCGTATGTGCCCTTCGGGGGAAAGATTTATCGGCAAAAGATCGGCCCGCGTTGGATTAGCTAGTTGGTGGGGTAATGGCCTACCAAGGCGACGATCCATAGCTGGTCTGAGAGGATGATCAGCCACATTGGGACTGAGACACGGCCCAAACTCCTACGGGAGGCAGCAGTGGGGAATATTGGACAATGGGCGCAAGCCTGATCCAGCCATGCCGCGTGAGTGATGAAGGTCTTAGGATTGTAAAGCTCTTTCAACGGTGAAGATAATGACGGTAACCGTAGAAGAAGCCCCGGCTAACTTCG…
EC-SDL3N	Stappia indica strain NIOSSD020#70 16S ribosomal RNA gene, partial sequence	0.99	CAGTCGACGGTCTCTTCGGAGGCAGTGGCAGACGGGTGAGTAACGCGTGGGAACATACCTTTCGGTACGGAACAACAGTTGGAAACGACTGCTAATACCGTATACGCCCTATGGGGGAAAGATTTATCGCCGAGAGATTGGCCCGCGTTGGATTAGCTAGTTGGTGGGGTAATGGCCTACCAAGGCGACGATCCATAGCTGGTCTGAGAGGATGATCAGCCACACTGGGACTGAGACACGGCCCAGACTCCTACGGGAGGCAGCAGTGGGGAATATTGGACAATGGGCGCAAGCCTGATCCAGCCATGCCGCGTGAGTGATGAAGGCCTTAGGGTTGTAAAGCTCTTTCGCCGGTGAAGATAATGACGGTAACCGGTAAAGAAGCCCCGGCTAACTTCG…
EC-HK378	Hyphomonas sp. DG1564 16S ribosomal RNA gene, partial sequence	1	GATATAGTGGCAGACGGGTGAGTAACGCGTGGGAACGTACCTTTCACTACGGAATAGCTCTTGGAAACGAGTGGTAATACCGTATACGCCCTCCGGGGGAAAGATTTATCGGTGAAAGATCGGCCCGCGTTAGATTAGCTAGTTGGTAGGGTAATGGCCTACCAAGGCGACGATCTATAGCTGGTCTGAGAGGATGATCAGCCACACTGGGACTGAGACACGGCCCAGACTCCTACGGGAGGCAGCAGTGGGGAATCTTGCACAATGGGCGAAAGCCTGATGCAGCCATGCCGCGTGAATGATGAAGGCCTTAGGGTTGTAAAATTCTTTCGCTAGGGATGATAATGACAGTACCTAGTAAAGAAGCCCCGGCTAACTTCGTGCCAGCAGCCGCGGTAA…
EC-HK350A	Oceanicaulis alexandrii strain C116-18 16S ribosomal RNA gene, partial sequence	0.99	AGCGCACCCTTCGGGGTGAGCGGCAGACGGGTGAGTAACGCGTGGGAACGTGCCCTTTGGTTCGGAATAGCCCTTGGAAACGAGGAGTAATGCCGAATGTGCCCTTCGGGGGAAAGATTTATCGCCAAAGGATCGGCCCGCGTTAGATTAGCTTGTTGGTGAGGTAACGGCTCACCAAGGCGACGATCTATAGCTGGTCTGAGAGGATGATCAGCCACACTGGGACTGAGACACGGCCCAGACTCCTACGGGAGGCAGCAGTGGGGAATCTTGGACAATGGGCGAAAGCCTGATCCAGCCATTCCGCGTGGATGATGAAGGCCCTAGGGTTGTAAAATCCTTTCGGCAGGGAAGATAATGACGGTACCTGCTAAAGAAGCCCCGGCTAACTCCGTGCCA…
EC-HK362	Paracoccus sp. sptzw33 16S ribosomal RNA gene, partial sequence	1	CAGTCGAGCGAGACCTTCGGGTCTAGCGGCGGACGGGTGAGTAACGCGTGGGAACGTGCCCTTCTCTACGGAATAGCCCCGGGAAACTGGGAGTAATACCGTATACGCCCTTTGGGGGAAAGATTTATCGGAGAAGGATCGGCCCGCGTTGGATTAGGTAGTTGGTGAGGTAACGGCTCACCAAGCCGACGATCCATAGCTGGTTTGAGAGGATGATCAGCCACACTGGGACTGAGACACGGCCCAGACTCCTACGGGAGGCAGCAGTGGGGAATCTTAGACAATGGGGGCAACCCTGATCTAGCCATGCCGCGTGAGTGATGAAGGCCTTAGGGTTGTAAAGCTCTTTCAGCTGGGAAGATAATGACGGTACCAGCAGAAGAAGCCCCGGCTAACTCC…
EC-HK134	Roseovarius mucosus strain SMR3, complete genome	1	CCTTCGGGTTAGCGGCGGACGGGTGAGTAACGCGTGGGAACGTACCCTCTTCTGCGGGATAGCCACTGGAAACGGTGAGTAATACCGCATACGCCCTTTGGGGGAAAGATTTATCGGAGGAGGATCGGCCCGCGTTGGATTAGGTAGTTGGTGGGGTAATGGCCTACCAAGCCTACGATCCATAGCTGGTTTTAGAGGATGATCAGCCACACTGGGACTGAGACACGGCCCAGACTCCTACGGGAGGCAGCAGTGGGGAATCTTAGACAATGGGCGCAAGCCTGATCTAGCCATGCCGCGTGAGTGACGAAGGCCTTAGGGTCGTAAAGCTCTTTCGCCAGAGATGATAATGACAGTATCTGGTAAAGAAACCCCGGCTAACTCCGTGCCAGCAGCCGC…
EC-SD190	Rhodobacteraceae bacterium DG1570 16S ribosomal RNA gene, partial sequence	1	AGTCGAGCGAGATCTTCGGATCTAGCGGCGGACGGGTGAGTAACGCGTGGGAACGTACCCTCTTCTGCGGGATAGCCACTGGAAACGGTGAGTAATACCGCATACGCCCTTCGGGGGAAAGATTTATCGGAGGAGGATCGGCCCGCGTTGGATTAGGTAGTTGGTGGGGTAATGGCCTACCAAGCCTACGATCCATAGCTGGTTTTAGAGGATGATCAGCCACACTGGGACTGAGACACGGCCCAGACTCCTACGGGAGGCAGCAGTGGGGAATCTTAGACAATGGGCGCAAGCCTGATCTAGCCATGCCGCGTGAGTGACGAAGGCCTTAGGGTCGTAAAGCTTTTTCGCCTGTGATGATAATGACAGTAGCAGGTAAAGAAACCCCGGCTAACTCCG…
EC-HK427	Erythrobacter sp. JSSK-14 16S ribosomal RNA gene, partial sequence	0.99	AGTCGAACGAACCCTTCGGGGTGAGTGGCGCACGGGTGCGTAACGCGTGGGAACCTGCCCTTAGGTTCGGAATAACAGCGAGAAATTGCTGCTAATACCGGATAATGTCTTCGGACCAAAGATTTATCGCCTTTGGATGGGCCCGCGTAGGATTAGCTAGTTGGTAGGGTAAAGGCCTACCAAGGCGACGATCCTTAGCTGGTCTTAGAGGATGATCAGCCACACTGGGACTGAGACACGGCCCAGACTCCTACGGGAGGCAGCAGTGGGGAATATTGGACAATGGGCGAAAGCCTGATCCAGCAATGCCGCGTGAGTGATGAAGGCCTTAGGGTTGTAAAGCTCTTTTACCAGGGATGATAATGACAGTACCTGGAGAATAAGCTCCGGCTAACTCCG…
EC-HK361	Sphingomonas sp. DCY44 16S ribosomal RNA gene, partial sequence	0.99	CGAAGCCTTCGGGCTTAGTGGCGCACGGGTGCGTAACGCGTGGGAATCTGCCCTTGGGTTCGGAATAACAGTTGGAAACGACTGCTAATACCGGATGATATCGTAAGATCAAAGATTTATCGCCCAAGGATGAGCCCGCGTAGGATTAGCTAGTTGGTGCGGTAAGAGCGCACCAAGGCGACGATCCTTAGCTGGTCTGAGAGGATGATCAGCCACACTGGGACTGAGACACGGCCCAGACTCCTACGGGAGGCAGCAGTGGGGAATATTGGACAATGGGCGAAAGCCTGATCCAGCAATGCCGCGTGAGTGATGAAGGCCTTAGGGTTGTAAAGCTCTTTTACCCGGGAAGATAATGACTGTACCGGGAGAATAAGCTCCGGCTAACTCCGTGCCAGC…
EC-SD391	Sphingomonas aerolata strain NA215 16S ribosomal RNA gene, partial sequence	1	ACGAAGCCTTCGGGTTTAGTGGCGCACGGGTGCGTAACGCGTGGGAATCTGCCCCTTGGTTCGGAATAACAGTTGGAAACGACTGCTAATACCGGATGATGACGTAAGTCCAAAGATTTATCGCCGAGGGATGAGCCCGCGTAGGATTAGGTAGTTGGTGTGGTAAAGGCGCACCAAGCCGACGATCCTTAGCTGGTCTGAGAGGATGATCAGCCACACTGGGACTGAGACACGGCCCAGACTCCTACGGGAGGCAGCAGTGGGGAATATTGGACAATGGGCGAAAGCCTGATCCAGCAATGCCGCGTGAGTGATGAAGGCCTTAGGGTTGTAAAGCTCTTTTACCCGGGATGATAATGACAGTACCGGGAGAATAAGCTCCGGCTAACTCCGTGCCAG…
EC-SD409	Sphingomonas hunanensis strain XH151 16S ribosomal RNA gene, partial sequence	0.99	AACCCTTCGGGGTTAGTGGCGCACGGGTGCGTAACGCGTGGGAATCTACCCTTAGGTTCGGAATAACTCAGAGAAATTTGAGCTAATACCGGATGATGACGTAAGTCCAAAGATTTATCGCCTAAGGATGAGCCCGCGTAGGATTAGCTAGTTGGTGTGGTAAAGGCGCACCAAGGCGACGATCCTTAGCTGGTCTGAGAGGATGATCAGCCACACTGGGACTGAGACACGGCCCAGACTCCTACGGGAGGCAGCAGTGGGGAATATTGGACAATGGGCGAAAGCCTGATCCAGCAATGCCGCGTGAGTGATGAAGGCCTTAGGGTTGTAAAGCTCTTTTACCCGGGATGATAATGACAGTACCGGGAGAATAAGCTCCGGCTAACTCCGTGCCAGCAG…
EC-HK415	Arctic sea ice bacterium ARK9996 16S ribosomal RNA gene, partial sequence	0.99	CTTCGGATCTAGTGGCGCACGGGTGCGTAACGCGTGGGGATCTACCATAGGGTGCGGAATAACTCAGAGAAATTTGAGCTAATACCGCATAATGTCTTCGGACCAAAGATTTATCGCCCTTTGATGAACCCGCGTAAGATTAGCTAGTTGGTGAGGTAAAGGCTCACCAAGGCGACGATCTTTAGCTGGTCTGAGAGGATGATCAGCCACACTGGGACTGAGACACGGCCCAGACTCCTACGGGAGGCAGCAGTGGGGAATATTGGACAATGGGCGAAAGCCTGATCCAGCAATGCCGCGTGAGTGATGAAGGCCTTAGGGTTGTAAAGCTCTTTTACCAGGGATGATAATGACAGTACCTGGAGAATAAGCTCCGGCTAACTCCGTGCCAGCAGCCGC…
EC-HK119	Limnobacter sp. SSW083 16S ribosomal RNA gene, partial sequence	1	TGCAGTCGACGGTAACAGGTCTTCGGATGCTGACGAGTGGCGAACGGGTGAGTAATACATCGGAACGTGCCCAGTAATGGGGGATAGCTCGGCGAAAGCCGGATTAATACCGCATACGCCCTGAGGGGGAAAGTGGGGGACCGCAAGGCCTCACGTTATTGGAGCGGCCGATGGCTGATTAGCTAGTTGGTAGGGTAAAGGCCTACCAAGGCGACGATCAGTAGCTGGTCTGAGAGGACGATCAGCCACACTGGGACTGAGACACGGCCCAGACTCCTACGGGAGGCAGCAGTGGGGAATTTTGGACAATGGGGGAAACCCTGATCCAGCAATGCCGCGTGTGCGAAGAAGGCCTTCGGGTTGTAAAGCACTTTTGTCAGGGAAGAAATCCTTTGGGCT…
EC-HK130	Limnobacter sp. SA25 16S ribosomal RNA gene, partial sequence	1	TGCAGTCGACGGTAACAGGGAGCTTGCTCCGCTGACGAGTGGCGAACGGGTGAGTAATACATCGGAACGTGCCCAGTAATGGGGGATAGCTCGGCGAAAGCCGGATTAATACCGCATACGCCCTGAGGGGGAAAGTGGGGGACCGCAAGGCCTCACGTTATTGGAGCGGCCGATGGCTGATTAGCTAGTTGGTAGGGTAAAGGCCTACCAAGGCGACGATCAGTAGCTGGTCTGAGAGGACGATCAGCCACACTGGGACTGAGACACGGCCCAGACTCCTACGGGAGGCAGCAGTGGGGAATTTTGGACAATGGGGGAAACCCTGATCCAGCAATGCCGCGTGTGCGAAGAAGGCCTTCGGGTTGTAAAGCACTTTTGTCAGGGAAGAAATCCTTTGGG…
EC-HK046	Undibacterium oligocarboniphilum strain EM 1 16S ribosomal RNA gene, partial sequence	0.99	TGCAGTCGACGGCAGCACGGACTTCGGTCTGGTGGCGAGTGGCGAACGGGTGAGTAATATATCGGAACATACCCAGTAGTGGGGGATAACTATCCGAAAGGATAGCTAATACCGCATACGATCTGTGGATGAAAGCAGGGGATCTTCGGACCTTGTGCTATTGGAATGGCCGATATCTGATTAGCTAGTTGGTAGGGTAAAAGCCTACCAAGGCGACGATCAGTAGCTGGTCTGAGAGGACGACCAGCCACACTGGAACTGAGACACGGTCCAGACTCCTACGGGAGGCAGCAGTGGGGAATTTTGGACAATGGGGGCAACCCTGATCCAGCAATGCCGCGTGAGTGAAGAAGGCCCTCGGGTTGTAAAGCTCTTTTGTCAGGGAAGAAACGGAGTTCT…
EC-SD406	Pantoea vagans strain R2A G4 16S ribosomal RNA gene, partial sequence	0.99	TTGCTCCTTGGGTGACGAGTGGCGGACGGGTGAGTAATGTCTGGGGATCTGCCCGATAGAGGGGGATAACCACTGGAAACGGTGGCTAATACCGCATAACGTCGCAAGACCAAAGAGGGGGACCTTCGGGCCTCTCACTATCGGATGAACCCAGATGGGATTAGCTAGTAGGCGGGGTAATGGCCCACCTAGGCGACGATCCCTAGCTGGTCTGAGAGGATGACCAGCCACACTGGAACTGAGACACGGTCCACACTCCTACGGGAGGCAGCAGTGGGGAATATTGCACAATGGGCGCAAGCCTGATGCACCCATGCCGCGTGTATGAAGAGGGCCTTCGGGTTGTAAAGTACTTTCAGCGGGGAGGAAGGCGATGTG
EC-HK413	Stenotrophomonas sp. PDD-32b-69 16S ribosomal RNA gene, partial sequence	0.99	GGCAGCACAGTAAGAGCTTGCTCTTATGGGTGGCGAGTGGCGGACGGGTGAGGAATACATCGGAATCTACCTTTTCGTGGGGGATAACGTAGGGAAACTTACGCTAATACCGCATACGACCTTCGGGTGAAAGCAGGGGACCTTCGGGCCTTGCGCGGATAGATGAGCCGATGTCGGATTAGCTAGTTGGCGGGGTAAAGGCCCACCAAGGCGACGATCCGTAGCTGGTCTGAGAGGATGATCAGCCACACTGGAACTGAGACACGGTCCAGACTCCTACGGGAGGCAGCAGTGGGGAATATTGGACAATGGGCGCAAGCCTGATCCAGCCATACCGCGTGGGTGAAGAAGGCCTTCGGGTTGTAAAGCCCTTTTGTTGGGAAAGAAAAGCAGTCGATT…
EC-HK366	Alteromonas sp. strain 76-1 16S ribosomal RNA gene, partial sequence	1	TAGCTTGCTAGATGATGTCGAGTGGCGGACGGGTGAGTAATGCTTGGGAACTTGCCTTTGCGAGGGGGATAACAGTTGGAAACGACTGCTAATACCGCATAATGTCTTCGGACCAAACGGGGCTTAGGCTCCGGCGCAAAGAGAGGCCCAAGTGAGATTAGCTAGTTGGTGAGGTAAAGGCTCACCAAGGCAACGATCTCTAGCTGTTCTGAGAGGAAGATCAGCCACACTGGGACTGAGACACGGCCCAGACTCCTACGGGAGGCAGCAGTGGGGAATATTGCACAATGGGGGAAACCCTGATGCAGCCATGCCGCGTGTGTGAAGAAGGCCTTCGGGTTGTAAAGCACTTTCAGTTGTGAGGAAAAGTTAGTAGTTAATACCTGCTAGCCGTGACGT…
EC-HK377	Marinobacter algicola strain Zao4-4 16S ribosomal RNA gene, partial sequence	1	GGAGCTTGCTCCCCGCTGACGAGCGGCGGACGGGTGAGTAATGCATAGGAAACTGCCCAGTAGTGGGGGATAGCCCGGGGAAACCCGGATTAATACCGCATACGCCCTTCGGGGGAAAGCAGGGGATCTTCGGACCTTGCGCTATTGGATGTGCCTATGTCGGATTAGCTAGTTGGTGGGGTAAGAGCCTACCAAGGCGACGATCCGTAGCTGGTCTGAGAGGATGATCAGCCACATCGGGACTGAGACACGGCCCGAACTCCTACGGGAGGCAGCAGTGGGGAATATTGGACAATGGGGGCAACCCTGATCCAGCCATGCCGCGTGTGTGAAGAAGGCTTTCGGGTTGTAAAGCACTTTCAGTGAGGAGGAAAACCTTACGACTAATACTCGTGAGGC…
EC-HK369	Halomonas titanicae strain Y25 16S ribosomal RNA gene, partial sequence	0.99	GCTGACGAGCGGCGGACGGGTGAGTAATGCATAGGAATCTGCCCGATAGTGGGGGATAACCTGGGGAAACCCAGGCTAATACCGCATACGTCCTACGGGAGAAAGGGGGCTTCGGCTCCCGCTATTGGATGAGCCTATGTCGGATTAGCTAGTTGGTAAGGTAATGGCTTACCAAGGCAACGATCCGTAGCTGGTCTGAGAGGATGATCAGCCACATCGGGACTGAGACACGGCCCGAACTCCTACGGGAGGCAGCAGTGGGGAATATTGGACAATGGGGGCAACCCTGATCCAGCCATGCCGCGTGTGTGAAGAAGGCCCTCGGGTTGTAAAGCACTTTCAGCGAGGAAGAACGCCTATCGGTTAATACCCGGTAGGAAAGACATCACTCGCAGAAGA…
EC-SD400	Moraxella sp. H13 partial 16S rRNA gene, strain H13	1	GTCGAACGATGATTATCTAGCTTGCTAGATATGATTAGTGGCGGACGGGTGAGTAACATTTAGGAATCTGCCTAGTAGTGGGGGATAGCTCGGGGAAACTCGAATTAATACCGCATACGACCTACGGGTGAAAGGGGGCGCAAGCTCTTGCTATTAGATGAGCCTAAATCAGATTAGCTAGTTGGTGGGGTAAAGGCCCACCAAGGCGACGATCTGTAACTGGTCTGAGAGGATGATCAGTCACACCGGAACTGAGACACGGTCCGGACTCCTACGGGAGGCAGCAGTGGGGAATATTGGACAATGGGGGCAACCCTGATCCAGCCATGCCGCGTGTGTGAAGAAGGCCTTTTGGTTGTAAAGCACTTTAAGCAGGGAGGAGAGGCTAATGGTTAATAC…
EC-HK17A	Moraxella sp. ALBL_051 16S ribosomal RNA gene, partial sequence	0.99	GCAGTCGTACGATGACTCTCATAGCTTGCTAGAGATGATTAGTGGCGGACGGGTGAGTAACATTTAGGAATCTACCTAGTAGTGGGGGATAGCTCGGGGAAACTCGAATTAATACCGCATACGACCTACGGGTGAAAGGGGGCGCAAGCTCTTGCTATTAGATGAGCCTAAATCAGATTAGCTAGTTGGTGGGGTAAAGGCCCACCAAGGCGACGATCTGTAACTGGTCTGAGAGGATGATCAGTCACACCGGAACTGAGACACGGTCCGGACTCCTACGGGAGGCAGCAGTGGGGAATATTGGACAATGGGGGCAACCCTGATCCAGCCATGCCGCGTGTGTGAAGAAGGCCTTTTGGTTGTAAAGCACTTTAAGCAGGGAGGAGAGGCTAATGGTTA…

## Sheet: Abbreviations
Supplementary Table 3: Number of bacterial isolates obtained per experimental treatment.
Abbreviations of experimental treatments: DP: direct plating without pretreatment, samples obtained between 11/2013 and 12/2014 for DP1 and in 9/2016 for DP2; AB discs: DP with pretreatment with antibiotic discs, samples obtained between 8/2015 and 3/2016 for AbD1 and in 9/2016 for AbD2; AB liq.: DP with pretreatment with liquid antibiotics; Size frac.: DP with pretreatment by size fractionation;…
