# Supplementary material for: Exploring the Cultivable Ectocarpus Microbiome
Source: Front Microbiol. 2017 Dec 11;8:2456. doi: 10.3389/fmicb.2017.02456 (PMC5732352; doi:10.3389/fmicb.2017.02456)
Supplement: TABLE S4 — Number of cultivable bacterial strains found in metabarcoding experiments depending on sample origin and sequencing library. [file Table_4.XLSX]

## Sheet: Sheet1
Supplementary Table 4: Number of cultivable bacterial strains found in metabarcoding experiments depending on sample origin and sequencing library.
Comparisions were based on 1) the salinity of the algal growth medium and 2) on sample type. The three examined 16s rRNA gene libraries were META16-NSW: natural seawater from 2016; META13-NSW: natural seawater from 2013; META13-DNSW: diluted natural seawater from 2013. ∪ = union, i.e; strains that have a representative OTU in at least one of the gene libraries; ∩ = intersection = cultivable strai…
	Salinity of algal growth medium			Sample type
Colonne1	NSW	DNSW	NSW ∩ DNSW	Medium	Tissue	Medium ∩ Tissue
META16-NSW	4	3	5	5	2	6
META16-NSW ∪ META13-NSW	5	9	6	7	3	10
META16-NSW ∪ META13-NSW ∪ META13DNSW	5	11	6	9	3	10
Number of cultivable strains	13	22	11	20	10	16
Cultivable ‘unbarcodable’ strains	8	11	5	11	7	6
